# Supplementary material for: AI-based selection of tumor regions for genomic profiling in neuropathology
Source: Neurooncol Adv. 2026 Jun 12;8(1):vdag157. doi: 10.1093/noajnl/vdag157 (PMC13332501; doi:10.1093/noajnl/vdag157)
Supplement: vdag157_Supplementary_Data [file vdag157_supplementary_data.zip]

Archive with 7 entries (7 files):
- Supplementary Methods - clean.docx
- Supplementary Table 2.docx
- Supplementary Table and Figure Legends - clean.docx
- Supplementary Table 1.docx
- Suppl_Figure_1.tiff
- Suppl_Figure_3.tiff
- Suppl_Figure_2.tiff
